# Supplementary material for: Inhibitory Copulation Effect of Vibrational Rival Female Signals of Three Stink Bug Species as a Tool for Mating Disruption
Source: Insects. 2021 Feb 18;12(2):177. doi: 10.3390/insects12020177 (PMC7923018; doi:10.3390/insects12020177)
Supplement: Supplementary file 1 [file insects-12-00177-s001.zip]

Archive with 5 entries (4 files):
- insects-1062341 Supplementary Material/
- insects-1062341 Supplementary Material/inects-1062341 Figure S1.pdf
- insects-1062341 Supplementary Material/Dias et al 2020 S1.pdf
- insects-1062341 Supplementary Material/insects-1062341 Figure S3.pdf
- insects-1062341 Supplementary Material/insects-1062341 Figure S2.pdf
